# Supplementary material for: The Genetic Evolution of DENV2 in the French Territories of the Americas: A Retrospective Study from the 2000s to the 2024 Epidemic, Including a Comparison of Amino Acid Changes with Vaccine Strains
Source: Vaccines (Basel). 2025 Mar 1;13(3):264. doi: 10.3390/vaccines13030264 (PMC11945534; doi:10.3390/vaccines13030264)
Supplement: Supplementary file 1 [file vaccines-13-00264-s001.zip]

Archive with 3 entries (3 files):
- 28112024 Supplementary data Table S1 Dengvaxia.xlsx
- 28112024 Supplementary data Table S2 Qdenga.xlsx
- vaccines-3398813-supplementary.tif
