# Supplementary material for: The Genetic Evolution of DENV2 in the French Territories of the Americas: A Retrospective Study from the 2000s to the 2024 Epidemic, Including a Comparison of Amino Acid Changes with Vaccine Strains
Source: Vaccines (Basel). 2025 Mar 1;13(3):264. doi: 10.3390/vaccines13030264 (PMC11945534; doi:10.3390/vaccines13030264)
Supplement: Supplementary file 1 [file vaccines-13-00264-s001.zip › 28112024 Supplementary data Table S1 Dengvaxia.xlsx]

## Sheet: Global analysis AA changes
		prM															E
	AA positions / regions	15	24	28	29	39	52	82	88	96	107	120	125	148	152	158	23	52	71	91	93	129	141	149	159	164	170	203	227	251	308	322	329	331	340	363	380	390	447	462	477	491	494
REFERENCE_Dengvaxia_CYD2_KX239895		AGU S	GUG V	GAG E	GAU D	AUG M	AAG K	ACC T	AGA R	GUU V	ACU T	GCC A	AUU I	CAU H	GCA A	CUG L	AUA I	CAG Q	GAA E	GUC V	AAA K	GUU V	GUA V	CAU H	GGC G	GUA V	AUC I	AAU N	CAA Q	UUU F	GUU V	AUC I	GAC D	UCU S	AUG M	AGC S	AUA I	AAC N	GCC A	AUU I	GUG V	GUU V	GGC G
Asian American	PP719120 FG 2007	GGT G	CTG L			ATA I						GTT V	ACC T							ATC I		ATC I	ATA I			ATA I	ACC T	GAC D		GTT V	ATC I				ACA T		GTA V					GCT A	CAG Q
	PP719119 GLP 2007	GGT G	CTG L			ATA I						GTT V	ACC T							ATC I		ATC I	ATA I			ATA I	ACC T	GAC D		GTT V	ATC I				ACA T	GCC A	GTA V					GCT A	CAG Q
	PP719121 GLP 2012	GGT G	TTG L			ATA I						GTC V	ACC T							ATC I		ATC I	ATA I			ATA I	ACC T	GAC D		GTT V	ATC I				ACA T	GTC V	GTA V					GCT A	CAG Q
	PP719122 FG 2013	GGT G	TTG L			ATA I						GTC V	ACC T							ATC I		ATC I	ATA I			ATA I	ACC T	GAC D	CGA R	GTC V	ATC I				ACA T	GCC A	GTA V					GCT A	CAG Q
	PP719124 FG 2013	GGT G	TTG L			ATA I						GTC V	ACC T							ATC I		ATC I	ATA I			ATA I	ACC T	GAC D		GTT V	ATC I				ACA T	GCC A	GTA V					GCT A	CAG Q
	PP719125 FG 2013	GGT G	TTG L			ATA I						GTC V	ACC T							ATC I		ATC I	ATA I			ATA I	ACC T	GAC D		GTT V	ATC I				ACA T	GCC A	GTA V					GCT A	CAG Q
	PP719123 FG 2013	GGT G	TTG L			ATA I						GTC V	ACC T							ATC I		ATC I	ATA I			ATA I	ACC T	GAC D		GTT V	ATC I				ACA T	GCC A	GTA V					GCT A	CAG Q
	PP719126 FG 2016	GGT G	CTG L			ATA I						GTT V	ACC T							ATC I		ATC I	ATA I			ATA I	ACC T	GAC D		GTT V	ATC I		GAA E		ACA T	GCC A	GTA V					GCT A	CAA Q
	PP719130 FG 2019	GGT G	TTG L			ATA I						GTC V	ACC T							ATC I		ATC I	ATA I			ATA I	ACC T	GAC D		GTT V	ATC I				ACT T	GCC A	GTA V		GTT V			GCT A	CAG Q
	PP719127 FG 2019	GGT G	TTG L			ATA I						GTC V	ACC T							ATC I		ATC I	ATA I			ATA I	ACC T	GAC D		GTT V	ATC I				ACT T	GCC A	GTA V		GTT V			GCT A	CAG Q
	PP719138 FG 2019	GGT G	TTG L			ATA I						GTC V	ACC T							ATC I		ATC I	ATA I			ATA I	ACC T	GAC D		GTT V	ATC I				ACT T	GCC A	GTA V		GTT V			GCT A	CAG Q
	PP719136 FG 2019	GGT G	TTG L			ATA I						GTC V	ACC T							ATC I		ATC I	ATA I			ATA I	ACC T	GAC D		GTT V	ATC I				ACT T	GCC A	GTA V		GTT V			GCT A	CAG Q
	PP719131 FG 2019	GGT G	TTG L			ATA I						GTC V	ACC T							ATC I		ATC I	ATA I			ATA I	ACC T	GAC D		GTT V	ATC I				ACT T	GCC A	GTA V		GTT V			GCT A	CAG Q
	PP719137 FG 2019	GGT G	TTG L			ATA I						GTC V	ACC T							ATC I		ATC I	ATA I			ATA I	ACC T	GAC D		GTT V	ATC I				ACT T	GCC A	GTA V		GTT V			GCT A	CAG Q
	PP719128 FG 2019	GGT G	TTG L			ATA I						GTC V	ACC T							ATC I		ATC I	ATA I			ATA I	ACC T	GAC D		GTT V	ATC I				ACT T	GCC A	GTA V		GTT V			GCT A	CAG Q
	PP719129 FG 2019	GGT G	TTG L			ATA I						GTC V	ACC T							ATC I		ATC I	ATA I			ATA I	ACC T	GAC D		GTT V	ATC I				ACT T	GCC A	GTA V		GTT V			GCT A	CAG Q
	PP719132 FG 2019	GGT G	TTG L			ATA I						GTC V	ACC T							ATC I		ATC I	ATA I			ATA I	ACC T	GAC D		GTT V	ATC I				ACT T	GCC A	GTA V		GTT V			GCT A	CAG Q
	PP719135 FG 2019	GGT G	TTG L			ATA I						GTC V	ACC T							ATC I		ATC I	ATA I			ATA I	ACC T	GAC D		GTT V	ATC I				ACT T	GCC A	GTA V		GTT V			GCT A	CAG Q
	PP719134 FG 2019	GGT G	TTG L			ATA I						GTC V	ACC T							ATC I		ATC I	ATA I			ATA I	ACC T	GAC D		GTT V	ATC I				ACT T	GCC A	GTA V		GTT V			GCT A	CAG Q
	PP719133 FG 2019	GGT G	TTG L			ATA I						GTC V	ACC T							ATC I		ATC I	ATA I			ATA I	ACC T	GAC D		GTT V	ATC I				ACT T	GCC A	GTA V		GTT V			GCT A	CAG Q
Cosmopolitan Indian sub continent	PP719139 GLP 2020		TTG L				AAC N	GCC A					ACC T	TAC Y	GTC V				GCA A			ATT I		AGT S						GTT V		GTC V						AGC S		GTC V			CAG Q
	OR229968 MTQ 2020		UUG L				AAC N	GCC A					ACC T	UAC Y	GUC V				GCA A		AGA R	AUU I		AGU S						GUU V		GUC V						AGC S		GUC V			CAG Q
	OR229969 MTQ 2020		UUG L				AAC N	GCC A					ACC T	UAC Y	GUC V				GCA A			AUU I		AGU S						GUU V		GUC V						AGC S		GUC V			CAG Q
	OR229970 MTQ 2020		UUG L				AAC N	GCC A					ACC T	UAC Y	GUC V				GCA A			AUU I		AGU S						GUU V		GUC V						AGC S		GUC V			CAG Q
	OR229959 GLP 2020		UUG L				AAC N	GCC A					ACC T	UAC Y	GUC V				GCA A			AUU I		AGC S						GUU V		GUC V				AAU N		AGC S		GUC V			CAG Q
	OR229966 MTQ 2020		UUG L				AAC N	GCC A					ACC T	UAC Y	GUC V				GCA A			AUU I		AGU S						GUU V		GUC V						AGC S		GUC V			CAG Q
	OR229975 GLP 2019		UUG L	AAG K			AAC N	GCC A					ACC T	UAC Y	GUC V				GCA A			AUU I		AGU S						GUU V		GUC V						AGC S		GUC V			CAA Q
	OR229967 MTQ 2020		UUG L				AAC N	GCC A					ACC T	UAC Y	GUC V				GCA A			AUU I		AGU S						GUU V		GUC V						AGC S		GUC V			CAG Q
	OR229962 GLP 2020		UUG L				AAC N	GCC A	AAG K				ACC T	UAC Y	GUC V				GCA A			AUU I		AGC S						GUU V		GUC V						AGC S		GUC V			CAG Q
	OR229972 MTQ 2020		UUG L				AAC N	GCC A					ACC T	UAC Y	GUC V				GCA A			AUU I		AGU S						GUU V		GUC V						AGC S		GUC V			CAG Q
	OR229965 GLP 2020		UUG L				AAC N	GCC A					ACC T	UAC Y	GUC V				GCA A			AUU I		AGU S			ACU T			GUU V		GUC V						AGC S		GUC V			CAG Q
	OR229973 GLP 2019		UUG L				AAC N	GCC A					ACC T	UAC Y	GUC V				GCA A			AUU I		AGU S						GUU V		GUC V						AGC S		GUC V			CAG Q
	OR229958 GLP 2020		UUG L				AAC N	GCC A					ACC T	UAC Y	GUC V				GCA A			AUU I		AGC S						GUU V		GUC V						AGC S		GUC V			CAG Q
	OR229964 GLP 2020		UUG L				AAC N	GCC A					ACC T	UAC Y	GUC V				GCA A			AUU I		AGU S						GUU V		GUC V						AGC S		GUC V			CAG Q
	OR229963 GLP 2020		UUG L				AAC N	GCC A					ACC T	UAC Y	GUC V				GCA A			AUU I		AGC S						GUU V		GUC V			GUG V			AGC S		GUC V	AUG M		CAG Q
	OR229971 MTQ 2020		UUG L				AAC N	GCC A					ACC T	UAC Y	GUC V				GCA A			AUU I		AGU S						GUU V		GUC V						AGC S		GUC V			CAG Q
	OR229976 GLP 2019		UUG L				AAC N	GCC A					ACC T	UAC Y	GUC V				GCA A			AUU I		AGU S						GUU V		GUC V						AGC S		GUC V			CAA Q
	OR229960 GLP 2020		UUG L				AAC N	GCC A					ACC T	UAC Y	GUC V				GCA A			AUU I		AGC S						GUU V	CUU L	GUC V						AGC S		GUC V			CAG Q
Other Cosmopolitan	PP719143 GLP 2022		CTG L		AAC N		AAT N	GCC A					ACT T		GTT V		GTA V	CAT H	GCA A			ATC I	ATA I	AAT N						GTT V		GTC V						AGC S		GTC V			CAG Q
	PP719140 GLP 2022		CTG L		AAC N		AAT N	GCC A					ACT T		GTT V		GTA V	CAT H	GCA A			ATC I	ATA I	AAT N						GTT V		GTC V						AGC S		GTC V			CAG Q
	PP719141 MTQ 2022		CTG L		AAC N		AAT N	GCC A					ACT T		GTT V		GTA V	CAT H	GCA A			ATC I	ATA I	AAT N						GTT V		GTC V						AGC S		GTC V			CAG Q
	PP719142 GLP 2022		CTG L		AAC N		AAT N	GCC A					ACT T		GTT V		GTA V	CAT H	GCA A			ATC I	ATA I	AAT N						GTT V		GTC V						AGC S		GTC V			CAG Q
	PP510618 MTQ 2023		CTG L		AAC N		AAT N	GCC A					ACT T		GTT V		GTA V	CAT H	GCA A			ATC I	ATA I	AAT N						GTT V		GTC V						AGC S		GTC V			CAG Q
	PP510617 FG 2023		CTG L		AAC N		AAT N	GCC A					ACT T		GTT V		GTA V	CAT H	GCA A			ATC I	ATA I	AAT N						GTT V		GTC V						AGC S		GTC V			CAG Q
	PP510623 MTQ 2023		CTG L		AAC N		AAT N	GCC A					ACT T		GTT V		GTA V	CAT H	GCA A			ATC I	ATA I	AAT N						GTT V		GTC V						AGC S		GTC V			CAG Q
	PP719171 FG 2023		CTG L		AAC N		AAT N	GCC A					ACT T		GTT V	ATG M	GTA V	CAT H	GCA A			ATC I	ATA I	AAT N						GTT V		GTC V						AGC S		GTC V			CAG Q
	PP719155 SB 2023		CTG L		AAC N		AAT N	GCC A					ACT T		GTT V		GTA V	CAT H	GCA A			ATC I	ATA I	AAT N						GTT V		GTC V						AGC S		GTC V			CAG Q
	PP719152 FG 2023		CTG L		AAC N		AAT N	GCC A					ACT T		GTT V		GTA V	CAT H	GCA A			ATC I	ATA I	AAT N						GTT V		GTC V						AGC S		GTC V			CAG Q
	PP719161 GLP 2023	GGT G	CTG L		AAC N		AAT N	GCC A					ACT T		GTT V		GTA V	CAT H	GCA A			ATC I	ATA I	AAT N						GTT V		GTC V						AGC S		GTC V			CAG Q
	PP510625 MTQ 2023		CTG L		AAC N		AAT N	GCC A					ACT T		GTT V		GTA V	CAT H	GCA A			ATC I	ATA I	AAT N						GTT V		GTC V						AGC S		GTC V			CAG Q
	PP719176 FG 2023		CTG L		AAC N		AAT N	GCC A					ACT T		GTT V		GTA V	CAT H	GCA A			ATC I	ATA I	AAT N						GTT V		GTC V						AGC S		GTC V			CAG Q
	PP510621 FG 2023		CTG L		AAC N		AAT N	GCC A					ACT T		GTT V		GTA V	CAT H	GCA A			ATC I	ATA I	AAT N						GTT V		GTC V						AGC S		GTC V			CAG Q
	PP719163 GLP 2023		CTG L		AAC N		AAT N	GCC A					ACT T		GTT V		GTA V	CAT H	GCA A			ATC I	ATA I	AAT N						GTT V		GTC V						AGC S		GTC V			CAG Q
	PP719145 FG 2023		CTG L		AAC N		AAT N	GCC A					ACT T		GTT V		GTA V	CAT H	GCA A			ATC I	ATA I	AAT N						GTT V		GTC V						AGC S		GTC V			CAG Q
	PP719148 FG 2023		CTG L		AAC N		AAT N	GCC A					ACT T		GTT V		GTA V	CAT H	GCA A			ATC I	ATA I	AAT N						GTT V		GTC V						AGC S		GTC V			CAG Q
	PP719169 FG 2023		CTG L		AAC N		AAT N	GCC A					ACT T		GTT V		GTA V	CAT H	GCA A			ATC I	ATA I	AAT N						GTT V		GTC V						AGC S		GTC V			CAG Q
	PP719172 FG 2023		CTG L		AAC N		AAT N	GCC A					ACT T		GTT V		GTA V	CAT H	GCA A			ATC I	ATA I	AAT N						GTT V		GTC V						AGC S		GTC V			CAG Q
	PP719144 FG 2023		CTG L		AAC N		AAT N	GCC A					ACT T		GTT V		GTA V	CAT H	GCA A			ATC I	ATA I	AAT N						GTT V		GTC V						AGC S		GTC V			CAG Q
	PP719173 FG 2023		CTG L		AAC N		AAT N	GCC A					ACT T		GTT V		GTA V	CAT H	GCA A			ATC I	ATA I	AAT N						GTT V		GTC V						AGC S		GTC V			CAG Q
	PP719162 GLP 2023	GGT G	CTG L		AAC N		AAT N	GCC A					ACT T		GTT V		GTA V	CAT H	GCA A			ATC I	ATA I	AAT N						GTT V		GTC V						AGC S		GTC V			CAG Q
	PP719150 FG 2023		CTG L		AAC N		AAT N	GCC A					ACT T		GTT V		GTA V	CAT H	GCA A			ATC I	ATA I	AAT N						GTT V		GTC V						AGC S		GTC V			CAG Q
	PP719170 FG 2023		CTG L		AAC N		AAT N	GCC A					ACT T		GTT V		GTA V	CAT H	GCA A			ATC I	ATA I	AAT N						GTT V		GTC V		TAT Y				AGC S		GTC V			CAG Q
	PP719175 FG 2023		CTG L		AAC N		AAT N	GCC A					ACT T		GTT V		GTA V	CAT H	GCA A			ATC I	ATA I	AAT N						GTT V		GTC V		TAT Y				AGC S		GTC V			CAG Q
	PP719168 FG 2023		CTG L		AAC N		AAT N	GCC A					ACT T		GTT V		GTA V	CAT H	GCA A			ATC I	ATA I	AAT N						GTT V		GTC V		TAT Y				AGC S		GTC V			CAG Q
	PP719174 FG 2023		CTG L		AAC N		AAT N	GCC A					ACT T		GTT V		GTA V	CAT H	GCA A			ATC I	ATA I	AAT N						GTT V		GTC V						AGC S		GTC V			CAG Q
	PP719166 GLP 2023		CTG L		AAC N		AAT N	GCC A					ACT T		GTT V		GTA V	CAT H	GCA A			ATC I	ATA I	AAT N						GTT V		GTC V						AGC S		GTC V			CAG Q
	PP719167 GLP 2023		CTG L		AAC N		AAT N	GCC A					ACT T		GTT V		GTA V	CAT H	GCA A			ATC I	ATA I	AAT N						GTT V		GTC V						AGC S		GTC V			CAG Q
	PP719149 MTQ 2023		CTG L		AAC N		AAT N	GCC A					ACT T		GTT V		GTA V	CAT H	GCA A			ATC I	ATA I	AAT N						GTT V		GTC V						AGC S		GTC V			CAG Q
	PP719153 FG 2023		CTG L		AAC N		AAT N	GCC A					ACT T		GTT V		GTA V	CAT H	GCA A			ATC I	ATA I	AAT N						GTT V		GTC V						AGC S		GTC V			CAG Q
	PP719164 FG 2023		CTG L		AAC N		AAT N	GCC A					ACT T		GTT V		GTA V	CAT H	GCA A			ATC I	ATA I	AAT N						GTT V		GTC V						AGC S		GTC V			CAG Q
	PP510620 FG 2023		CTG L		AAC N		AAT N	GCC A					ACT T		GTT V		GTA V	CAT H	GCA A			ATC I	ATA I	AAT N						GTT V		GTC V			ACG T			AGC S		GTC V			CAG Q
	PP510619 FG 2023		CTG L		AAC N		AAT N	GCC A					ACT T		GTT V	ATG M	GTA V	CAT H	GCA A			ATC I	ATA I	AAT N						GTT V		GTC V						AGC S		GTC V			CAG Q
	PP719159 SM 2023		CTG L		AAC N		AAT N	GCC A					ACT T		GTT V		GTA V	CAC H	GCA A			ATC I	ATA I	AAT N						GTT V		GTC V						AGC S		GTC V			CAG Q
	PP719151 FG 2023		CTG L		AAC N		AAT N	GCC A					ACT T		GTT V		GTA V	CAT H	GCA A			ATC I	ATA I	AAT N						GTT V		GTC V						AGC S		GTC V			CAG Q
	PP719160 SM 2023		CTG L		AAC N		AAT N	GCC A		GCT A			ACT T		GTT V		GTA V	CAT H	GCA A			ATC I	ATA I	AAT N						GTT V		GTC V						AGC S		GTC V			CAG Q
	PP719158 SM 2023		CTG L		AAC N		AAT N	GCC A					ACT T		GTT V		GTA V	CAT H	GCA A			ATC I	ATA I	AAT N						GTT V		GTC V						AGC S		GTC V			CAG Q
	PP719156 SB 2023		CTG L		AAC N		AAT N	GCC A					ACT T		GTT V		GTA V	CAT H	GCA A			ATC I	ATA I	AAT N						GTT V		GTC V						AGC S		GTC V			CAG Q
	PP719157 SB 2023		CTG L		AAC N		AAT N	GCC A					ACT T		GTT V		GTA V	CAT H	GCA A			ATC I	ATA I	AAT N						GTT V		GTC V						AGC S		GTC V			CAG Q
	PP719146 FG 2023		CTG L		AAC N		AAT N	GCC A					ACT T		GTT V		GTA V	CAT H	GCA A			ATC I	ATA I	AAT N						GTT V		GTC V						AGC S		GTC V			CAG Q
	PP510622 MTQ 2023		CTG L		AAC N		AAT N	GCC A					ACT T		GTT V		GTA V	CAT H	GCA A			ATC I	ATA I	AAT N	AGC S					GTT V		GTC V						AGC S		GTC V			CAG Q
	PP510624 FG 2023		CTG L		AAC N		AAT N	GCC A					ACT T		GTT V	ATG M	GTA V	CAT H	GCA A			ATC I	ATA I	AAT N						GTT V		GTC V						AGC S		GTC V			CAG Q
	PP719165 GLP 2023		CTG L		AAC N		AAT N	GCC A					ACT T		GTT V		GTA V	CAT H	GCA A			ATC I	ATA I	AAT N						GTT V		GTC V						AGC S		GTC V			CAG Q
	PP719154 FG 2023		CTG L		AAC N		AAT N	GCC A					ACT T		GTT V		GTA V	CAT H	GCA A			ATC I	ATA I	AAT N						GTT V		GTC V		TAT Y				AGC S		GTC V			CAG Q
	PP719147 FG 2023		CTG L		AAC N		AAT N	GCC A					ACT T		GTT V		GTA V	CAT H	GCA A			ATC I	ATA I	AAT N						GTT V		GTC V						AGC S		GTC V			CAG Q
	PP719182 FG 2024		CTG L		AAC N		AAT N	GCC A					ACT T		GTT V		GTA V	CAT H	GCA A			ATC I	ATA I	AAT N						GTT V		GTC V						AGC S		GTC V			CAG Q
	PP719180 FG 2024		CTG L		AAC N		AAT N	GCC A					ACT T		GTT V		GTA V	CAT H	GCA A			ATC I	ATA I	AAT N						GTT V		GTC V						AGC S		GTC V			CAG Q
	PP719183 FG 2024		CTG L		AAC N		AAT N	GCC A					ACT T		GTT V		GTA V	CAT H	GCA A			ATC I	ATA I	AAT N						GTT V		GTC V						AGC S		GTC V			CAG Q
	PP719186 FG 2024		CTG L		AAC N		AAT N	GCC A					ACT T		GTT V		GTA V	CAT H	GCA A			ATC I	ATA I	AAT N						GTT V		GTC V						AGC S		GTC V			CAG Q
	PP719179 FG 2024		CTG L		AAC N		AAT N	GCC A					ACT T		GTT V		GTA V	CAT H	GCA A			ATC I	ATA I	AAT N						GTT V		GTC V						AGC S		GTC V			CAG Q
	PP719184 FG 2024		CTG L		AAC N		AAT N	GCC A					ACT T		GTT V		GTA V	CAT H	GCA A			ATC I	ATA I	AAT N						GTT V		GTC V						AGC S		GTC V			CAG Q
	PP719181 FG 2024		CTG L		AAC N		AAT N	GCC A					ACT T		GTT V		GTA V	CAT H	GCA A			ATC I	ATA I	AAT N						GTT V		GTC V						AGC S		GTC V			CAG Q
	PP719177 FG 2024		CTG L		AAC N		AAT N	GCC A					ACT T		GTT V		GTA V	CAT H	GCA A			ATC I	ATA I	AAT N						GTT V		GTC V						AGC S		GTC V			CAG Q
	PP719185 FG 2024		CTG L		AAC N		AAT N	GCC A					ACT T		GTT V		GTA V	CAT H	GCA A			ATC I	ATA I	AAT N						GTT V		GTC V						AGC S		GTC V			CAG Q
	PP719178 FG 2024		CTG L		AAC N		AAT N	GCC A			GCT A		ACT T		GTT V		GTA V	CAT H	GCA A			ATC I	ATA I	AAT N						GTT V		GTC V						AGC S		GTC V			CAG Q

## Sheet: AA substitution patterns
		prM										E
	AA positions/region	15	24	29	39	52	82	120	125	148	152	23	52	71	91	129	141	149	164	170	203	251	308	322	340	380	390	447	462	491	494
REFERENCE_Dengvaxia_CYD2_KX239895		AGU S	GTG V	GAT D	ATG M	AAG K	ACC T	GCC A	ATT I	CAT H	GCA A	ATA I	CAG Q	GAA E	GTC V	GTT V	GTA V	CAT H	GTA V	AUC I	AAT N	TTT F	GTT V	ATC I	ATG M	ATA I	AAC N	GCC A	ATT I	GTT V	GGC G
Asian American	PP719120 FG 2007	GGT G	CTG L		ATA I			GTT V	ACC T						ATC I	ATC I	ATA I		ATA I	ACC T	GAC D	GTT V	ATC I		ACA T	GTA V				GCT A	CAG Q
	PP719119 GLP 2007	GGT G	CTG L		ATA I			GTT V	ACC T						ATC I	ATC I	ATA I		ATA I	ACC T	GAC D	GTT V	ATC I		ACA T	GTA V				GCT A	CAG Q
	PP719121 GLP 2012	GGT G	TTG L		ATA I			GTC V	ACC T						ATC I	ATC I	ATA I		ATA I	ACC T	GAC D	GTT V	ATC I		ACA T	GTA V				GCT A	CAG Q
	PP719122 FG 2013	GGT G	TTG L		ATA I			GTC V	ACC T						ATC I	ATC I	ATA I		ATA I	ACC T	GAC D	GTC V	ATC I		ACA T	GTA V				GCT A	CAG Q
	PP719124 FG 2013	GGT G	TTG L		ATA I			GTC V	ACC T						ATC I	ATC I	ATA I		ATA I	ACC T	GAC D	GTT V	ATC I		ACA T	GTA V				GCT A	CAG Q
	PP719125 FG 2013	GGT G	TTG L		ATA I			GTC V	ACC T						ATC I	ATC I	ATA I		ATA I	ACC T	GAC D	GTT V	ATC I		ACA T	GTA V				GCT A	CAG Q
	PP719123 FG 2013	GGT G	TTG L		ATA I			GTC V	ACC T						ATC I	ATC I	ATA I		ATA I	ACC T	GAC D	GTT V	ATC I		ACA T	GTA V				GCT A	CAG Q
	PP719126 FG 2016	GGT G	CTG L		ATA I			GTT V	ACC T						ATC I	ATC I	ATA I		ATA I	ACC T	GAC D	GTT V	ATC I		ACA T	GTA V				GCT A	CAA Q
	PP719130 FG 2019	GGT G	TTG L		ATA I			GTC V	ACC T						ATC I	ATC I	ATA I		ATA I	ACC T	GAC D	GTT V	ATC I		ACT T	GTA V		GTT V		GCT A	CAG Q
	PP719127 FG 2019	GGT G	TTG L		ATA I			GTC V	ACC T						ATC I	ATC I	ATA I		ATA I	ACC T	GAC D	GTT V	ATC I		ACT T	GTA V		GTT V		GCT A	CAG Q
	PP719138 FG 2019	GGT G	TTG L		ATA I			GTC V	ACC T						ATC I	ATC I	ATA I		ATA I	ACC T	GAC D	GTT V	ATC I		ACT T	GTA V		GTT V		GCT A	CAG Q
	PP719136 FG 2019	GGT G	TTG L		ATA I			GTC V	ACC T						ATC I	ATC I	ATA I		ATA I	ACC T	GAC D	GTT V	ATC I		ACT T	GTA V		GTT V		GCT A	CAG Q
	PP719131 FG 2019	GGT G	TTG L		ATA I			GTC V	ACC T						ATC I	ATC I	ATA I		ATA I	ACC T	GAC D	GTT V	ATC I		ACT T	GTA V		GTT V		GCT A	CAG Q
	PP719137 FG 2019	GGT G	TTG L		ATA I			GTC V	ACC T						ATC I	ATC I	ATA I		ATA I	ACC T	GAC D	GTT V	ATC I		ACT T	GTA V		GTT V		GCT A	CAG Q
	PP719128 FG 2019	GGT G	TTG L		ATA I			GTC V	ACC T						ATC I	ATC I	ATA I		ATA I	ACC T	GAC D	GTT V	ATC I		ACT T	GTA V		GTT V		GCT A	CAG Q
	PP719129 FG 2019	GGT G	TTG L		ATA I			GTC V	ACC T						ATC I	ATC I	ATA I		ATA I	ACC T	GAC D	GTT V	ATC I		ACT T	GTA V		GTT V		GCT A	CAG Q
	PP719132 FG 2019	GGT G	TTG L		ATA I			GTC V	ACC T						ATC I	ATC I	ATA I		ATA I	ACC T	GAC D	GTT V	ATC I		ACT T	GTA V		GTT V		GCT A	CAG Q
	PP719135 FG 2019	GGT G	TTG L		ATA I			GTC V	ACC T						ATC I	ATC I	ATA I		ATA I	ACC T	GAC D	GTT V	ATC I		ACT T	GTA V		GTT V		GCT A	CAG Q
	PP719134 FG 2019	GGT G	TTG L		ATA I			GTC V	ACC T						ATC I	ATC I	ATA I		ATA I	ACC T	GAC D	GTT V	ATC I		ACT T	GTA V		GTT V		GCT A	CAG Q
	PP719133 FG 2019	GGT G	TTG L		ATA I			GTC V	ACC T						ATC I	ATC I	ATA I		ATA I	ACC T	GAC D	GTT V	ATC I		ACT T	GTA V		GTT V		GCT A	CAG Q
Cosmopolitan Indian sub continent	PP719139 GLP 2020		TTG L			AAC N	GCC A		ACC T	TAC Y	GTC V			GCA A		ATT I		AGT S				GTT V		GTC V			AGC S		GTC V		CAG Q
	OR229968 MTQ 2020		TTG L			AAC N	GCC A		ACC T	TAC Y	GTC V			GCA A		ATT I		AGT S				GTT V		GTC V			AGC S		GTC V		CAG Q
	OR229969 MTQ 2020		TTG L			AAC N	GCC A		ACC T	TAC Y	GTC V			GCA A		ATT I		AGT S				GTT V		GTC V			AGC S		GTC V		CAG Q
	OR229970 MTQ 2020		TTG L			AAC N	GCC A		ACC T	TAC Y	GTC V			GCA A		ATT I		AGT S				GTT V		GTC V			AGC S		GTC V		CAG Q
	OR229959 GLP 2020		TTG L			AAC N	GCC A		ACC T	TAC Y	GTC V			GCA A		ATT I		AGC S				GTT V		GTC V			AGC S		GTC V		CAG Q
	OR229966 MTQ 2020		TTG L			AAC N	GCC A		ACC T	TAC Y	GTC V			GCA A		ATT I		AGT S				GTT V		GTC V			AGC S		GTC V		CAG Q
	OR229975 GLP 2019		TTG L			AAC N	GCC A		ACC T	TAC Y	GTC V			GCA A		ATT I		AGT S				GTT V		GTC V			AGC S		GTC V		CAA Q
	OR229967 MTQ 2020		TTG L			AAC N	GCC A		ACC T	TAC Y	GTC V			GCA A		ATT I		AGT S				GTT V		GTC V			AGC S		GTC V		CAG Q
	OR229962 GLP 2020		TTG L			AAC N	GCC A		ACC T	TAC Y	GTC V			GCA A		ATT I		AGC S				GTT V		GTC V			AGC S		GTC V		CAG Q
	OR229972 MTQ 2020		TTG L			AAC N	GCC A		ACC T	TAC Y	GTC V			GCA A		ATT I		AGT S				GTT V		GTC V			AGC S		GTC V		CAG Q
	OR229965 GLP 2020		TTG L			AAC N	GCC A		ACC T	TAC Y	GTC V			GCA A		ATT I		AGT S		ACU T		GTT V		GTC V			AGC S		GTC V		CAG Q
	OR229973 GLP 2019		TTG L			AAC N	GCC A		ACC T	TAC Y	GTC V			GCA A		ATT I		AGT S				GTT V		GTC V			AGC S		GTC V		CAG Q
	OR229958 GLP 2020		TTG L			AAC N	GCC A		ACC T	TAC Y	GTC V			GCA A		ATT I		AGC S				GTT V		GTC V			AGC S		GTC V		CAG Q
	OR229964 GLP 2020		TTG L			AAC N	GCC A		ACC T	TAC Y	GTC V			GCA A		ATT I		AGT S				GTT V		GTC V			AGC S		GTC V		CAG Q
	OR229963 GLP 2020		TTG L			AAC N	GCC A		ACC T	TAC Y	GTC V			GCA A		ATT I		AGC S				GTT V		GTC V	GTG V		AGC S		GTC V		CAG Q
	OR229971 MTQ 2020		TTG L			AAC N	GCC A		ACC T	TAC Y	GTC V			GCA A		ATT I		AGT S				GTT V		GTC V			AGC S		GTC V		CAG Q
	OR229976 GLP 2019		TTG L			AAC N	GCC A		ACC T	TAC Y	GTC V			GCA A		ATT I		AGT S				GTT V		GTC V			AGC S		GTC V		CAA Q
	OR229960 GLP 2020		TTG L			AAC N	GCC A		ACC T	TAC Y	GTC V			GCA A		ATT I		AGC S				GTT V	CTT L	GTC V			AGC S		GTC V		CAG Q
Other Cosmopolitan	PP719143 GLP 2022		CTG L	AAC N		AAT N	GCC A		ACT T		GTT V	GTA V	CAT H	GCA A		ATC I	ATA I	AAT N				GTT V		GTC V			AGC S		GTC V		CAG Q
	PP719140 GLP 2022		CTG L	AAC N		AAT N	GCC A		ACT T		GTT V	GTA V	CAT H	GCA A		ATC I	ATA I	AAT N				GTT V		GTC V			AGC S		GTC V		CAG Q
	PP719141 MTQ 2022		CTG L	AAC N		AAT N	GCC A		ACT T		GTT V	GTA V	CAT H	GCA A		ATC I	ATA I	AAT N				GTT V		GTC V			AGC S		GTC V		CAG Q
	PP719142 GLP 2022		CTG L	AAC N		AAT N	GCC A		ACT T		GTT V	GTA V	CAT H	GCA A		ATC I	ATA I	AAT N				GTT V		GTC V			AGC S		GTC V		CAG Q
	PP510618 MTQ 2023		CTG L	AAC N		AAT N	GCC A		ACT T		GTT V	GTA V	CAT H	GCA A		ATC I	ATA I	AAT N				GTT V		GTC V			AGC S		GTC V		CAG Q
	PP510617 FG 2023		CTG L	AAC N		AAT N	GCC A		ACT T		GTT V	GTA V	CAT H	GCA A		ATC I	ATA I	AAT N				GTT V		GTC V			AGC S		GTC V		CAG Q
	PP510623 MTQ 2023		CTG L	AAC N		AAT N	GCC A		ACT T		GTT V	GTA V	CAT H	GCA A		ATC I	ATA I	AAT N				GTT V		GTC V			AGC S		GTC V		CAG Q
	PP719171 FG 2023		CTG L	AAC N		AAT N	GCC A		ACT T		GTT V	GTA V	CAT H	GCA A		ATC I	ATA I	AAT N				GTT V		GTC V			AGC S		GTC V		CAG Q
	PP719155 SB 2023		CTG L	AAC N		AAT N	GCC A		ACT T		GTT V	GTA V	CAT H	GCA A		ATC I	ATA I	AAT N				GTT V		GTC V			AGC S		GTC V		CAG Q
	PP719152 FG 2023		CTG L	AAC N		AAT N	GCC A		ACT T		GTT V	GTA V	CAT H	GCA A		ATC I	ATA I	AAT N				GTT V		GTC V			AGC S		GTC V		CAG Q
	PP719161 GLP 2023	GGT G	CTG L	AAC N		AAT N	GCC A		ACT T		GTT V	GTA V	CAT H	GCA A		ATC I	ATA I	AAT N				GTT V		GTC V			AGC S		GTC V		CAG Q
	PP510625 MTQ 2023		CTG L	AAC N		AAT N	GCC A		ACT T		GTT V	GTA V	CAT H	GCA A		ATC I	ATA I	AAT N				GTT V		GTC V			AGC S		GTC V		CAG Q
	PP719176 FG 2023		CTG L	AAC N		AAT N	GCC A		ACT T		GTT V	GTA V	CAT H	GCA A		ATC I	ATA I	AAT N				GTT V		GTC V			AGC S		GTC V		CAG Q
	PP510621 FG 2023		CTG L	AAC N		AAT N	GCC A		ACT T		GTT V	GTA V	CAT H	GCA A		ATC I	ATA I	AAT N				GTT V		GTC V			AGC S		GTC V		CAG Q
	PP719163 GLP 2023		CTG L	AAC N		AAT N	GCC A		ACT T		GTT V	GTA V	CAT H	GCA A		ATC I	ATA I	AAT N				GTT V		GTC V			AGC S		GTC V		CAG Q
	PP719145 FG 2023		CTG L	AAC N		AAT N	GCC A		ACT T		GTT V	GTA V	CAT H	GCA A		ATC I	ATA I	AAT N				GTT V		GTC V			AGC S		GTC V		CAG Q
	PP719148 FG 2023		CTG L	AAC N		AAT N	GCC A		ACT T		GTT V	GTA V	CAT H	GCA A		ATC I	ATA I	AAT N				GTT V		GTC V			AGC S		GTC V		CAG Q
	PP719169 FG 2023		CTG L	AAC N		AAT N	GCC A		ACT T		GTT V	GTA V	CAT H	GCA A		ATC I	ATA I	AAT N				GTT V		GTC V			AGC S		GTC V		CAG Q
	PP719172 FG 2023		CTG L	AAC N		AAT N	GCC A		ACT T		GTT V	GTA V	CAT H	GCA A		ATC I	ATA I	AAT N				GTT V		GTC V			AGC S		GTC V		CAG Q
	PP719144 FG 2023		CTG L	AAC N		AAT N	GCC A		ACT T		GTT V	GTA V	CAT H	GCA A		ATC I	ATA I	AAT N				GTT V		GTC V			AGC S		GTC V		CAG Q
	PP719173 FG 2023		CTG L	AAC N		AAT N	GCC A		ACT T		GTT V	GTA V	CAT H	GCA A		ATC I	ATA I	AAT N				GTT V		GTC V			AGC S		GTC V		CAG Q
	PP719162 GLP 2023	GGT G	CTG L	AAC N		AAT N	GCC A		ACT T		GTT V	GTA V	CAT H	GCA A		ATC I	ATA I	AAT N				GTT V		GTC V			AGC S		GTC V		CAG Q
	PP719150 FG 2023		CTG L	AAC N		AAT N	GCC A		ACT T		GTT V	GTA V	CAT H	GCA A		ATC I	ATA I	AAT N				GTT V		GTC V			AGC S		GTC V		CAG Q
	PP719170 FG 2023		CTG L	AAC N		AAT N	GCC A		ACT T		GTT V	GTA V	CAT H	GCA A		ATC I	ATA I	AAT N				GTT V		GTC V			AGC S		GTC V		CAG Q
	PP719175 FG 2023		CTG L	AAC N		AAT N	GCC A		ACT T		GTT V	GTA V	CAT H	GCA A		ATC I	ATA I	AAT N				GTT V		GTC V			AGC S		GTC V		CAG Q
	PP719168 FG 2023		CTG L	AAC N		AAT N	GCC A		ACT T		GTT V	GTA V	CAT H	GCA A		ATC I	ATA I	AAT N				GTT V		GTC V			AGC S		GTC V		CAG Q
	PP719174 FG 2023		CTG L	AAC N		AAT N	GCC A		ACT T		GTT V	GTA V	CAT H	GCA A		ATC I	ATA I	AAT N				GTT V		GTC V			AGC S		GTC V		CAG Q
	PP719166 GLP 2023		CTG L	AAC N		AAT N	GCC A		ACT T		GTT V	GTA V	CAT H	GCA A		ATC I	ATA I	AAT N				GTT V		GTC V			AGC S		GTC V		CAG Q
	PP719167 GLP 2023		CTG L	AAC N		AAT N	GCC A		ACT T		GTT V	GTA V	CAT H	GCA A		ATC I	ATA I	AAT N				GTT V		GTC V			AGC S		GTC V		CAG Q
	PP719149 MTQ 2023		CTG L	AAC N		AAT N	GCC A		ACT T		GTT V	GTA V	CAT H	GCA A		ATC I	ATA I	AAT N				GTT V		GTC V			AGC S		GTC V		CAG Q
	PP719153 FG 2023		CTG L	AAC N		AAT N	GCC A		ACT T		GTT V	GTA V	CAT H	GCA A		ATC I	ATA I	AAT N				GTT V		GTC V			AGC S		GTC V		CAG Q
	PP719164 FG 2023		CTG L	AAC N		AAT N	GCC A		ACT T		GTT V	GTA V	CAT H	GCA A		ATC I	ATA I	AAT N				GTT V		GTC V			AGC S		GTC V		CAG Q
	PP510620 FG 2023		CTG L	AAC N		AAT N	GCC A		ACT T		GTT V	GTA V	CAT H	GCA A		ATC I	ATA I	AAT N				GTT V		GTC V	ACG T		AGC S		GTC V		CAG Q
	PP510619 FG 2023		CTG L	AAC N		AAT N	GCC A		ACT T		GTT V	GTA V	CAT H	GCA A		ATC I	ATA I	AAT N				GTT V		GTC V			AGC S		GTC V		CAG Q
	PP719159 SM 2023		CTG L	AAC N		AAT N	GCC A		ACT T		GTT V	GTA V	CAC H	GCA A		ATC I	ATA I	AAT N				GTT V		GTC V			AGC S		GTC V		CAG Q
	PP719151 FG 2023		CTG L	AAC N		AAT N	GCC A		ACT T		GTT V	GTA V	CAT H	GCA A		ATC I	ATA I	AAT N				GTT V		GTC V			AGC S		GTC V		CAG Q
	PP719160 SM 2023		CTG L	AAC N		AAT N	GCC A		ACT T		GTT V	GTA V	CAT H	GCA A		ATC I	ATA I	AAT N				GTT V		GTC V			AGC S		GTC V		CAG Q
	PP719158 SM 2023		CTG L	AAC N		AAT N	GCC A		ACT T		GTT V	GTA V	CAT H	GCA A		ATC I	ATA I	AAT N				GTT V		GTC V			AGC S		GTC V		CAG Q
	PP719156 SB 2023		CTG L	AAC N		AAT N	GCC A		ACT T		GTT V	GTA V	CAT H	GCA A		ATC I	ATA I	AAT N				GTT V		GTC V			AGC S		GTC V		CAG Q
	PP719157 SB 2023		CTG L	AAC N		AAT N	GCC A		ACT T		GTT V	GTA V	CAT H	GCA A		ATC I	ATA I	AAT N				GTT V		GTC V			AGC S		GTC V		CAG Q
	PP719146 FG 2023		CTG L	AAC N		AAT N	GCC A		ACT T		GTT V	GTA V	CAT H	GCA A		ATC I	ATA I	AAT N				GTT V		GTC V			AGC S		GTC V		CAG Q
	PP510622 MTQ 2023		CTG L	AAC N		AAT N	GCC A		ACT T		GTT V	GTA V	CAT H	GCA A		ATC I	ATA I	AAT N				GTT V		GTC V			AGC S		GTC V		CAG Q
	PP510624 FG 2023		CTG L	AAC N		AAT N	GCC A		ACT T		GTT V	GTA V	CAT H	GCA A		ATC I	ATA I	AAT N				GTT V		GTC V			AGC S		GTC V		CAG Q
	PP719165 GLP 2023		CTG L	AAC N		AAT N	GCC A		ACT T		GTT V	GTA V	CAT H	GCA A		ATC I	ATA I	AAT N				GTT V		GTC V			AGC S		GTC V		CAG Q
	PP719154 FG 2023		CTG L	AAC N		AAT N	GCC A		ACT T		GTT V	GTA V	CAT H	GCA A		ATC I	ATA I	AAT N				GTT V		GTC V			AGC S		GTC V		CAG Q
	PP719147 FG 2023		CTG L	AAC N		AAT N	GCC A		ACT T		GTT V	GTA V	CAT H	GCA A		ATC I	ATA I	AAT N				GTT V		GTC V			AGC S		GTC V		CAG Q
	PP719182 FG 2024		CTG L	AAC N		AAT N	GCC A		ACT T		GTT V	GTA V	CAT H	GCA A		ATC I	ATA I	AAT N				GTT V		GTC V			AGC S		GTC V		CAG Q
	PP719180 FG 2024		CTG L	AAC N		AAT N	GCC A		ACT T		GTT V	GTA V	CAT H	GCA A		ATC I	ATA I	AAT N				GTT V		GTC V			AGC S		GTC V		CAG Q
	PP719183 FG 2024		CTG L	AAC N		AAT N	GCC A		ACT T		GTT V	GTA V	CAT H	GCA A		ATC I	ATA I	AAT N				GTT V		GTC V			AGC S		GTC V		CAG Q
	PP719186 FG 2024		CTG L	AAC N		AAT N	GCC A		ACT T		GTT V	GTA V	CAT H	GCA A		ATC I	ATA I	AAT N				GTT V		GTC V			AGC S		GTC V		CAG Q
	PP719179 FG 2024		CTG L	AAC N		AAT N	GCC A		ACT T		GTT V	GTA V	CAT H	GCA A		ATC I	ATA I	AAT N				GTT V		GTC V			AGC S		GTC V		CAG Q
	PP719184 FG 2024		CTG L	AAC N		AAT N	GCC A		ACT T		GTT V	GTA V	CAT H	GCA A		ATC I	ATA I	AAT N				GTT V		GTC V			AGC S		GTC V		CAG Q
	PP719181 FG 2024		CTG L	AAC N		AAT N	GCC A		ACT T		GTT V	GTA V	CAT H	GCA A		ATC I	ATA I	AAT N				GTT V		GTC V			AGC S		GTC V		CAG Q
	PP719177 FG 2024		CTG L	AAC N		AAT N	GCC A		ACT T		GTT V	GTA V	CAT H	GCA A		ATC I	ATA I	AAT N				GTT V		GTC V			AGC S		GTC V		CAG Q
	PP719185 FG 2024		CTG L	AAC N		AAT N	GCC A		ACT T		GTT V	GTA V	CAT H	GCA A		ATC I	ATA I	AAT N				GTT V		GTC V			AGC S		GTC V		CAG Q
	PP719178 FG 2024		CTG L	AAC N		AAT N	GCC A		ACT T		GTT V	GTA V	CAT H	GCA A		ATC I	ATA I	AAT N				GTT V		GTC V			AGC S		GTC V		CAG Q
