# Supplementary material for: The Genetic Evolution of DENV2 in the French Territories of the Americas: A Retrospective Study from the 2000s to the 2024 Epidemic, Including a Comparison of Amino Acid Changes with Vaccine Strains
Source: Vaccines (Basel). 2025 Mar 1;13(3):264. doi: 10.3390/vaccines13030264 (PMC11945534; doi:10.3390/vaccines13030264)
Supplement: Supplementary file 1 [file vaccines-13-00264-s001.zip › 28112024 Supplementary data Table S2 Qdenga.xlsx]

## Sheet:  Global analysis AA changes
		prM																E
	AA positions	15	28	29	39	52	82	83	88	96	107	120	135	148	152	158	162	6	23	52	71	91	93	120	129	141	149	159	164	170	203	227	308	322	329	331	340	363	380	390	447	462	477	478	481	484	491
Qdenga D2 U87411.1		AGC S	GAG E	GAU D	AUG M	AAG K	ACC T	AUG M	AGA R	GUU V	ACU T	GUC V	AUG M	CAU H	GCC A	CUG L	ACU T	AUG M	AUA I	CAG Q	GAA E	GUC V	AAA K	AGA R	GUU V	AUA I	CAU H	GGC G	AUA I	AUC I	AAU N	CAA Q	GUU V	AUC I	GAC D	UCU S	AUG M	AGC S	AUA I	AAC N	GCC A	AUU I	GUG V	ACA T	UUG L	AUU I	GUC V
Asian American	PP719120 FG 2007	GGT G			ATA I			ACA T					ATA I				GCT A	ATA I				ATC I		ACA T	ATC I					ACC T	GAC D		ATC I				ACA T		GTA V					TCG S		GTC V	GCT A
	PP719119 GLP 2007	GGT G			ATA I			ACA T					ATA I				GCT A	ATA I				ATC I		ACA T	ATC I					ACC T	GAC D		ATC I				ACA T	GCC A	GTA V					TCG S		GTC V	GCT A
	PP719121 GLP 2012	GGT G			ATA I			ACA T					ATA I				GCT A	ATA I				ATC I		ACA T	ATC I					ACC T	GAC D		ATC I				ACA T	GTC V	GTA V					TCG S		GTC V	GCT A
	PP719122 FG 2013	GGT G			ATA I			ACA T					ATA I				GCT A	ATA I				ATC I		ACA T	ATC I					ACC T	GAC D	CGA R	ATC I				ACA T	GCC A	GTA V					TCG S		GTC V	GCT A
	PP719124 FG 2013	GGT G			ATA I			ACA T					ATA I				GCT A	ATA I				ATC I		ACA T	ATC I					ACC T	GAC D		ATC I				ACA T	GCC A	GTA V					TCG S		GTC V	GCT A
	PP719125 FG 2013	GGT G			ATA I			ACA T					ATA I				GCT A	ATA I				ATC I		ACA T	ATC I					ACC T	GAC D		ATC I				ACA T	GCC A	GTA V					TCG S		GTC V	GCT A
	PP719123 FG 2013	GGT G			ATA I			ACA T					ATA I				GCT A	ATA I				ATC I		ACA T	ATC I					ACC T	GAC D		ATC I				ACA T	GCC A	GTA V					TCG S		GTC V	GCT A
	PP719126 FG 2016	GGT G			ATA I			ACA T					ATA I				GCT A	ATA I				ATC I		ACA T	ATC I					ACC T	GAC D		ATC I		GAA E		ACA T	GCC A	GTA V					TCG S		GTC V	GCT A
	PP719130 FG 2019	GGT G			ATA I			ACA T					ATA I				GCT A	ATA I				ATC I		ACA T	ATC I					ACC T	GAC D		ATC I				ACT T	GCC A	GTA V		GTT V			TCG S		GTC V	GCT A
	PP719127 FG 2019	GGT G			ATA I			ACA T					ATA I				GCT A	ATA I				ATC I		ACA T	ATC I					ACC T	GAC D		ATC I				ACT T	GCC A	GTA V		GTT V			TCG S		GTC V	GCT A
	PP719138 FG 2019	GGT G			ATA I			ACA T					ATA I				GCT A	ATA I				ATC I		ACA T	ATC I					ACC T	GAC D		ATC I				ACT T	GCC A	GTA V		GTT V			TCG S		GTC V	GCT A
	PP719136 FG 2019	GGT G			ATA I			ACA T					ATA I				GCT A	ATA I				ATC I		ACA T	ATC I					ACC T	GAC D		ATC I				ACT T	GCC A	GTA V		GTT V			TCG S		GTC V	GCT A
	PP719131 FG 2019	GGT G			ATA I			ACA T					ATA I				GCT A	ATA I				ATC I		ACA T	ATC I					ACC T	GAC D		ATC I				ACT T	GCC A	GTA V		GTT V			TCG S		GTC V	GCT A
	PP719137 FG 2019	GGT G			ATA I			ACA T					ATA I				GCT A	ATA I				ATC I		ACA T	ATC I					ACC T	GAC D		ATC I				ACT T	GCC A	GTA V		GTT V			TCG S		GTC V	GCT A
	PP719128 FG 2019	GGT G			ATA I			ACA T					ATA I				GCT A	ATA I				ATC I		ACA T	ATC I					ACC T	GAC D		ATC I				ACT T	GCC A	GTA V		GTT V			TCG S		GTC V	GCT A
	PP719129 FG 2019	GGT G			ATA I			ACA T					ATA I				GCT A	ATA I				ATC I		ACA T	ATC I					ACC T	GAC D		ATC I				ACT T	GCC A	GTA V		GTT V			TCG S		GTC V	GCT A
	PP719132 FG 2019	GGT G			ATA I			ACA T					ATA I				GCT A	ATA I				ATC I		ACA T	ATC I					ACC T	GAC D		ATC I				ACT T	GCC A	GTA V		GTT V			TCG S		GTC V	GCT A
	PP719135 FG 2019	GGT G			ATA I			ACA T					ATA I				GCT A	ATA I				ATC I		ACA T	ATC I					ACC T	GAC D		ATC I				ACT T	GCC A	GTA V		GTT V			TCG S		GTC V	GCT A
	PP719134 FG 2019	GGT G			ATA I			ACA T					ATA I				GCT A	ATA I				ATC I		ACA T	ATC I					ACC T	GAC D		ATC I				ACT T	GCC A	GTA V		GTT V			TCG S		GTC V	GCT A
	PP719133 FG 2019	GGT G			ATA I			ACA T					ATA I				GCT A	ATA I				ATC I		ACA T	ATC I					ACC T	GAC D		ATC I				ACT T	GCC A	GTA V		GTT V			TCG S		GTC V	GCT A
Cosmopolitan Indian sub continent	PP719139 GLP 2020					AAC N	GCC A	ACA T				GCC A	ATA I	TAC Y	GTC V		GCC A	ATA I			GCA A			ACA T	ATT I	GTA V	AGT S		GTA V					GTC V						AGC S		GTC V		TCA S		GTC V
	OR229968 MTQ 2020					AAC N	GCC A	ACA T				GCC A	AUA I	UAC Y	GUC V		GCC A	AUA I			GCA A		AGA R	ACA T	AUU I	GUA V	AGU S		GUA V					GUC V						AGC S		GUC V		UCA S		GUC V
	OR229969 MTQ 2020					AAC N	GCC A	ACA T				GCC A	AUA I	UAC Y	GUC V		GCC A	AUA I			GCA A			ACA T	AUU I	GUA V	AGU S		GUA V					GUC V						AGC S		GUC V		UCA S		GUC V
	OR229970 MTQ 2020					AAC N	GCC A	ACA T				GCC A	AUA I	UAC Y	GUC V		GCC A	AUA I			GCA A			ACA T	AUU I	GUA V	AGU S		GUA V					GUC V						AGC S		GUC V		UCA S		GUC V
	OR229959 GLP 2020					AAC N	GCC A	ACA T				GCC A	AUA I	UAC Y	GUC V		GCC A	AUA I			GCA A			ACA T	AUU I	GUA V	AGC S		GUA V					GUC V				AAU N		AGC S		GUC V		UCA S		GUC V
	OR229966 MTQ 2020					AAC N	GCC A	ACA T				GCC A	AUA I	UAC Y	GUC V		GCC A	AUA I			GCA A			ACA T	AUU I	GUA V	AGU S		GUA V					GUC V						AGC S		GUC V		UCA S		GUC V
	OR229975 GLP 2019		AAG K			AAC N	GCC A	ACA T				GCC A	AUA I	UAC Y	GUC V		GCC A	AUA I			GCA A			ACA T	AUU I	GUA V	AGU S		GUA V					GUC V						AGC S		GUC V		UCA S		GUC V
	OR229967 MTQ 2020					AAC N	GCC A	ACA T				GCC A	AUA I	UAC Y	GUC V		GCC A	AUA I			GCA A			ACA T	AUU I	GUA V	AGU S		GUA V					GUC V						AGC S		GUC V		UCA S		GUC V
	OR229962 GLP 2020					AAC N	GCC A	ACA T	AAG K			GCC A	AUA I	UAC Y	GUC V		GCC A	AUA I			GCA A			ACA T	AUU I	GUA V	AGC S		GUA V					GUC V						AGC S		GUC V		UCA S		GUC V
	OR229972 MTQ 2020					AAC N	GCC A	ACA T				GCC A	AUA I	UAC Y	GUC V		GCC A	AUA I			GCA A			ACA T	AUU I	GUA V	AGU S		GUA V					GUC V						AGC S		GUC V		UCA S		GUC V
	OR229965 GLP 2020					AAC N	GCC A	ACA T				GCC A	AUA I	UAC Y	GUC V		GCC A	AUA I			GCA A			ACA T	AUU I	GUA V	AGU S		GUA V	ACU T				GUC V						AGC S		GUC V		UCA S		GUC V
	OR229973 GLP 2019					AAC N	GCC A	ACA T				GCC A	AUA I	UAC Y	GUC V		GCC A	AUA I			GCA A			ACA T	AUU I	GUA V	AGU S		GUA V					GUC V						AGC S		GUC V		UCA S		GUC V
	OR229958 GLP 2020					AAC N	GCC A	ACA T				GCC A	AUA I	UAC Y	GUC V		GCC A	AUA I			GCA A			ACA T	AUU I	GUA V	AGC S		GUA V					GUC V						AGC S		GUC V		UCA S		GUC V
	OR229964 GLP 2020					AAC N	GCC A	ACA T				GCC A	AUA I	UAC Y	GUC V		GCC A	AUA I			GCA A			ACA T	AUU I	GUA V	AGU S		GUA V					GUC V						AGC S		GUC V		UCA S		GUC V
	OR229963 GLP 2020					AAC N	GCC A	ACA T				GCC A	AUA I	UAC Y	GUC V		GCC A	AUA I			GCA A			ACA T	AUU I	GUA V	AGC S		GUA V					GUC V			GUG V			AGC S		GUC V	AUG M	UCA S		GUC V
	OR229971 MTQ 2020					AAC N	GCC A	ACA T				GCC A	AUA I	UAC Y	GUC V		GCC A	AUA I			GCA A			ACA T	AUU I	GUA V	AGU S		GUA V					GUC V						AGC S		GUC V		UCA S		GUC V
	OR229976 GLP 2019					AAC N	GCC A	ACA T				GCC A	AUA I	UAC Y	GUC V		GCC A	AUA I			GCA A			ACA T	AUU I	GUA V	AGU S		GUA V					GUC V						AGC S		GUC V		UCA S		GUC V
	OR229960 GLP 2020					AAC N	GCC A	ACA T				GCC A	AUA I	UAC Y	GUC V		GCC A	AUA I			GCA A			ACA T	AUU I	GUA V	AGC S		GUA V				CUU L	GUC V						AGC S		GUC V		UCA S		GUC V
Other Cosmopolitan	PP719143 GLP 2022			AAC N		AAT N	GCC A	ACA T				GCA A	ATA I		GTT V		GCT A	ATA I	GTA V	CAT H	GCA A			ACA T	ATC I		AAT N		GTA V					GTC V						AGC S		GTC V		TCA S		GTC V
	PP719140 GLP 2022			AAC N		AAT N	GCC A	ACA T				GCA A	ATA I		GTT V		GCT A	ATA I	GTA V	CAT H	GCA A			ACA T	ATC I		AAT N		GTA V					GTC V						AGC S		GTC V		TCA S		GTC V
	PP719141 MTQ 2022			AAC N		AAT N	GCC A	ACA T				GCA A	ATA I		GTT V		GCT A	ATA I	GTA V	CAT H	GCA A			ACA T	ATC I		AAT N		GTA V					GTC V						AGC S		GTC V		TCA S		GTC V
	PP719142 GLP 2022			AAC N		AAT N	GCC A	ACA T				GCA A	ATA I		GTT V		GCT A	ATA I	GTA V	CAT H	GCA A			ACA T	ATC I		AAT N		GTA V					GTC V						AGC S		GTC V		TCA S		GTC V
	PP510618 MTQ 2023			AAC N		AAT N	GCC A	ACA T				GCA A	ATA I		GTT V		GCT A	ATA I	GTA V	CAT H	GCA A			ACA T	ATC I		AAT N		GTA V					GTC V						AGC S		GTC V		TCA S		GTC V
	PP510617 FG 2023			AAC N		AAT N	GCC A	ACA T				GCA A	ATA I		GTT V		GCT A	ATA I	GTA V	CAT H	GCA A			ACA T	ATC I		AAT N		GTA V					GTC V						AGC S		GTC V		TCA S		GTC V
	PP510623 MTQ 2023			AAC N		AAT N	GCC A	ACA T				GCA A	ATA I		GTT V		GCT A	ATA I	GTA V	CAT H	GCA A			ACA T	ATC I		AAT N		GTA V					GTC V						AGC S		GTC V		TCA S		GTC V
	PP719171 FG 2023			AAC N		AAT N	GCC A	ACA T				GCA A	ATA I		GTT V	ATG M	GCT A	ATA I	GTA V	CAT H	GCA A			ACA T	ATC I		AAT N		GTA V					GTC V						AGC S		GTC V		TCA S		GTC V
	PP719155 SB 2023			AAC N		AAT N	GCC A	ACA T				GCA A	ATA I		GTT V		GCT A	ATA I	GTA V	CAT H	GCA A			ACA T	ATC I		AAT N		GTA V					GTC V						AGC S		GTC V		TCA S		GTC V
	PP719152 FG 2023			AAC N		AAT N	GCC A	ACA T				GCA A	ATA I		GTT V		GCT A	ATA I	GTA V	CAT H	GCA A			ACA T	ATC I		AAT N		GTA V					GTC V						AGC S		GTC V		TCA S		GTC V
	PP719161 GLP 2023	GGT G		AAC N		AAT N	GCC A	ACA T				GCA A	ATA I		GTT V		GCT A	ATA I	GTA V	CAT H	GCA A			ACA T	ATC I		AAT N		GTA V					GTC V						AGC S		GTC V		TCA S		GTC V
	PP510625 MTQ 2023			AAC N		AAT N	GCC A	ACA T				GCA A	ATA I		GTT V		GCT A	ATA I	GTA V	CAT H	GCA A			ACA T	ATC I		AAT N		GTA V					GTC V						AGC S		GTC V		TCA S	TTW X	GTC V
	PP719176 FG 2023			AAC N		AAT N	GCC A	ACA T				GCA A	ATA I		GTT V		GCT A	ATA I	GTA V	CAT H	GCA A			ACA T	ATC I		AAT N		GTA V					GTC V						AGC S		GTC V		TCA S		GTC V
	PP510621 FG 2023			AAC N		AAT N	GCC A	ACA T				GCA A	ATA I		GTT V		GCT A	ATA I	GTA V	CAT H	GCA A			ACA T	ATC I		AAT N		GTA V					GTC V						AGC S		GTC V		TCA S		GTC V
	PP719163 GLP 2023			AAC N		AAT N	GCC A	ACA T				GCA A	ATA I		GTT V		GCT A	ATA I	GTA V	CAT H	GCA A			ACA T	ATC I		AAT N		GTA V					GTC V						AGC S		GTC V		TCA S		GTC V
	PP719145 FG 2023			AAC N		AAT N	GCC A	ACA T				GCA A	ATA I		GTT V		GCT A	ATA I	GTA V	CAT H	GCA A			ACA T	ATC I		AAT N		GTA V					GTC V						AGC S		GTC V		TCA S		GTC V
	PP719148 FG 2023			AAC N		AAT N	GCC A	ACA T				GCA A	ATA I		GTT V		GCT A	ATA I	GTA V	CAT H	GCA A			ACA T	ATC I		AAT N		GTA V					GTC V						AGC S		GTC V		TCA S		GTC V
	PP719169 FG 2023			AAC N		AAT N	GCC A	ACA T				GCA A	ATA I		GTT V		GCT A	ATA I	GTA V	CAT H	GCA A			ACA T	ATC I		AAT N		GTA V					GTC V						AGC S		GTC V		TCA S		GTC V
	PP719172 FG 2023			AAC N		AAT N	GCC A	ACA T				GCA A	ATA I		GTT V		GCT A	ATA I	GTA V	CAT H	GCA A			ACA T	ATC I		AAT N		GTA V					GTC V						AGC S		GTC V		TCA S		GTC V
	PP719144 FG 2023			AAC N		AAT N	GCC A	ACA T				GCA A	ATA I		GTT V		GCT A	ATA I	GTA V	CAT H	GCA A			ACA T	ATC I		AAT N		GTA V					GTC V						AGC S		GTC V		TCA S		GTC V
	PP719173 FG 2023			AAC N		AAT N	GCC A	ACA T				GCA A	ATA I		GTT V		GCT A	ATA I	GTA V	CAT H	GCA A			ACA T	ATC I		AAT N		GTA V					GTC V						AGC S		GTC V		TCA S		GTC V
	PP719162 GLP 2023	GGT G		AAC N		AAT N	GCC A	ACA T				GCA A	ATA I		GTT V		GCT A	ATA I	GTA V	CAT H	GCA A			ACA T	ATC I		AAT N		GTA V					GTC V						AGC S		GTC V		TCA S		GTC V
	PP719150 FG 2023			AAC N		AAT N	GCC A	ACA T				GCA A	ATA I		GTT V		GCT A	ATA I	GTA V	CAT H	GCA A			ACA T	ATC I		AAT N		GTA V					GTC V						AGC S		GTC V		TCA S		GTC V
	PP719170 FG 2023			AAC N		AAT N	GCC A	ACA T				GCA A	ATA I		GTT V		GCT A	ATA I	GTA V	CAT H	GCA A			ACA T	ATC I		AAT N		GTA V					GTC V		TAT Y				AGC S		GTC V		TCA S		GTC V
	PP719175 FG 2023			AAC N		AAT N	GCC A	ACA T				GCA A	ATA I		GTT V		GCT A	ATA I	GTA V	CAT H	GCA A			ACA T	ATC I		AAT N		GTA V					GTC V		TAT Y				AGC S		GTC V		TCA S		GTC V
	PP719168 FG 2023			AAC N		AAT N	GCC A	ACA T				GCA A	ATA I		GTT V		GCT A	ATA I	GTA V	CAT H	GCA A			ACA T	ATC I		AAT N		GTA V					GTC V		TAT Y				AGC S		GTC V		TCA S		GTC V
	PP719174 FG 2023			AAC N		AAT N	GCC A	ACA T				GCA A	ATA I		GTT V		GCT A	ATA I	GTA V	CAT H	GCA A			ACA T	ATC I		AAT N		GTA V					GTC V						AGC S		GTC V		TCA S		GTC V
	PP719166 GLP 2023			AAC N		AAT N	GCC A	ACA T				GCA A	ATA I		GTT V		GCT A	ATA I	GTA V	CAT H	GCA A			ACA T	ATC I		AAT N		GTA V					GTC V						AGC S		GTC V		TCA S		GTC V
	PP719167 GLP 2023			AAC N		AAT N	GCC A	ACA T				GCA A	ATA I		GTT V		GCT A	ATA I	GTA V	CAT H	GCA A			ACA T	ATC I		AAT N		GTA V					GTC V						AGC S		GTC V		TCA S		GTC V
	PP719149 MTQ 2023			AAC N		AAT N	GCC A	ACA T				GCA A	ATA I		GTT V		GCT A	ATA I	GTA V	CAT H	GCA A			ACA T	ATC I		AAT N		GTA V					GTC V						AGC S		GTC V		TCA S		GTC V
	PP719153 FG 2023			AAC N		AAT N	GCC A	ACA T				GCA A	ATA I		GTT V		GCT A	ATA I	GTA V	CAT H	GCA A			ACA T	ATC I		AAT N		GTA V					GTC V						AGC S		GTC V		TCA S		GTC V
	PP719164 FG 2023			AAC N		AAT N	GCC A	ACA T				GCA A	ATA I		GTT V		GCT A	ATA I	GTA V	CAT H	GCA A			ACA T	ATC I		AAT N		GTA V					GTC V						AGC S		GTC V		TCA S		GTC V
	PP510620 FG 2023			AAC N		AAT N	GCC A	ACA T				GCA A	ATA I		GTT V		GCT A	ATA I	GTA V	CAT H	GCA A			ACA T	ATC I		AAT N		GTA V					GTC V			ACG T			AGC S		GTC V		TCA S		GTC V
	PP510619 FG 2023			AAC N		AAT N	GCC A	ACA T				GCA A	ATA I		GTT V	ATG M	GCT A	ATA I	GTA V	CAT H	GCA A			ACA T	ATC I		AAT N		GTA V					GTC V						AGC S		GTC V		TCA S		GTC V
	PP719159 SM 2023			AAC N		AAT N	GCC A	ACA T				GCA A	ATA I		GTT V		GCT A	ATA I	GTA V	CAC H	GCA A			ACA T	ATC I		AAT N		GTA V					GTC V						AGC S		GTC V		TCA S		GTC V
	PP719151 FG 2023			AAC N		AAT N	GCC A	ACA T				GCA A	ATA I		GTT V		GCT A	ATA I	GTA V	CAT H	GCA A			ACA T	ATC I		AAT N		GTA V					GTC V						AGC S		GTC V		TCA S		GTC V
	PP719160 SM 2023			AAC N		AAT N	GCC A	ACA T		GCT A		GCA A	ATA I		GTT V		GCT A	ATA I	GTA V	CAT H	GCA A			ACA T	ATC I		AAT N		GTA V					GTC V						AGC S		GTC V		TCA S		GTC V
	PP719158 SM 2023			AAC N		AAT N	GCC A	ACA T				GCA A	ATA I		GTT V		GCT A	ATA I	GTA V	CAT H	GCA A			ACA T	ATC I		AAT N		GTA V					GTC V						AGC S		GTC V		TCA S		GTC V
	PP719156 SB 2023			AAC N		AAT N	GCC A	ACA T				GCA A	ATA I		GTT V		GCT A	ATA I	GTA V	CAT H	GCA A			ACA T	ATC I		AAT N		GTA V					GTC V						AGC S		GTC V		TCA S		GTC V
	PP719157 SB 2023			AAC N		AAT N	GCC A	ACA T				GCA A	ATA I		GTT V		GCT A	ATA I	GTA V	CAT H	GCA A			ACA T	ATC I		AAT N		GTA V					GTC V						AGC S		GTC V		TCA S		GTC V
	PP719146 FG 2023			AAC N		AAT N	GCC A	ACA T				GCA A	ATA I		GTT V		GCT A	ATA I	GTA V	CAT H	GCA A			ACA T	ATC I		AAT N		GTA V					GTC V						AGC S		GTC V		TCA S		GTC V
	PP510622 MTQ 2023			AAC N		AAT N	GCC A	ACA T				GCA A	ATA I		GTT V		GCT A	ATA I	GTA V	CAT H	GCA A			ACA T	ATC I		AAT N	AGC S	GTA V					GTC V						AGC S		GTC V		TCA S		GTC V
	PP510624 FG 2023			AAC N		AAT N	GCC A	ACA T				GCA A	ATA I		GTT V	ATG M	GCT A	ATA I	GTA V	CAT H	GCA A			ACA T	ATC I		AAT N		GTA V					GTC V						AGC S		GTC V		TCA S		GTC V
	PP719165 GLP 2023			AAC N		AAT N	GCC A	ACA T				GCA A	ATA I		GTT V		GCT A	ATA I	GTA V	CAT H	GCA A			ACA T	ATC I		AAT N		GTA V					GTC V						AGC S		GTC V		TCA S		GTC V
	PP719154 FG 2023			AAC N		AAT N	GCC A	ACA T				GCA A	ATA I		GTT V		GCT A	ATA I	GTA V	CAT H	GCA A			ACA T	ATC I		AAT N		GTA V					GTC V		TAT Y				AGC S		GTC V		TCA S		GTC V
	PP719147 FG 2023			AAC N		AAT N	GCC A	ACA T				GCA A	ATA I		GTT V		GCT A	ATA I	GTA V	CAT H	GCA A			ACA T	ATC I		AAT N		GTA V					GTC V						AGC S		GTC V		TCA S		GTC V
	PP719182 FG 2024			AAC N		AAT N	GCC A	ACA T				GCA A	ATA I		GTT V		GCT A	ATA I	GTA V	CAT H	GCA A			ACA T	ATC I		AAT N		GTA V					GTC V						AGC S		GTC V		TCA S		GTC V
	PP719180 FG 2024			AAC N		AAT N	GCC A	ACA T				GCA A	ATA I		GTT V		GCT A	ATA I	GTA V	CAT H	GCA A			ACA T	ATC I		AAT N		GTA V					GTC V						AGC S		GTC V		TCA S		GTC V
	PP719183 FG 2024			AAC N		AAT N	GCC A	ACA T				GCA A	ATA I		GTT V		GCT A	ATA I	GTA V	CAT H	GCA A			ACA T	ATC I		AAT N		GTA V					GTC V						AGC S		GTC V		TCA S		GTC V
	PP719186 FG 2024			AAC N		AAT N	GCC A	ACA T				GCA A	ATA I		GTT V		GCT A	ATA I	GTA V	CAT H	GCA A			ACA T	ATC I		AAT N		GTA V					GTC V						AGC S		GTC V		TCA S		GTC V
	PP719179 FG 2024			AAC N		AAT N	GCC A	ACA T				GCA A	ATA I		GTT V		GCT A	ATA I	GTA V	CAT H	GCA A			ACA T	ATC I		AAT N		GTA V					GTC V						AGC S		GTC V		TCA S		GTC V
	PP719184 FG 2024			AAC N		AAT N	GCC A	ACA T				GCA A	ATA I		GTT V		GCT A	ATA I	GTA V	CAT H	GCA A			ACA T	ATC I		AAT N		GTA V					GTC V						AGC S		GTC V		TCA S		GTC V
	PP719181 FG 2024			AAC N		AAT N	GCC A	ACA T				GCA A	ATA I		GTT V		GCT A	ATA I	GTA V	CAT H	GCA A			ACA T	ATC I		AAT N		GTA V					GTC V						AGC S		GTC V		TCA S		GTC V
	PP719177 FG 2024			AAC N		AAT N	GCC A	ACA T				GCA A	ATA I		GTT V		GCT A	ATA I	GTA V	CAT H	GCA A			ACA T	ATC I		AAT N		GTA V					GTC V						AGC S		GTC V		TCA S		GTC V
	PP719185 FG 2024			AAC N		AAT N	GCC A	ACA T				GCA A	ATA I		GTT V		GCT A	ATA I	GTA V	CAT H	GCA A			ACA T	ATC I		AAT N		GTA V					GTC V						AGC S		GTC V		TCA S		GTC V
	PP719178 FG 2024			AAC N		AAT N	GCC A	ACA T			GCT A	GCA A	ATA I		GTT V		GCT A	ATA I	GTA V	CAT H	GCA A			ACA T	ATC I		AAT N		GTA V					GTC V						AGC S		GTC V		TCA S		GTC V

## Sheet: AA substitution patterns 
		prM											envelope
	AA positions	15	29	39	52	82	83	120	135	148	152	162	6	23	52	71	91	120	129	141	149	164	170	203	308	322	340	380	390	447	462	478	484	491
Qdenga_D2_U87411.1		AGC S	GAU D	ATG M	AAG K	ACC T	ATG M	GTC V	ATG M	CAT H	GCC A	ACT T	ATG M	ATA I	CAG Q	GAA E	GTC V	AGA R	GTT V	ATA I	CAT H	ATA I	AUC I	AAT N	GTT V	ATC I	AUG M	ATA I	AAC N	GCC A	ATT I	ACA T	ATT I	GTC V
Asian American	PP719120 FG 2007	GGT G		ATA I			ACA T		ATA I			GCT A	ATA I				ATC I	ACA T	ATC I				ACC T	GAC D	ATC I		ACA T	GTA V				TCG S	GTC V	GCT A
	PP719119 GLP 2007	GGT G		ATA I			ACA T		ATA I			GCT A	ATA I				ATC I	ACA T	ATC I				ACC T	GAC D	ATC I		ACA T	GTA V				TCG S	GTC V	GCT A
	PP719121 GLP 2012	GGT G		ATA I			ACA T		ATA I			GCT A	ATA I				ATC I	ACA T	ATC I				ACC T	GAC D	ATC I		ACA T	GTA V				TCG S	GTC V	GCT A
	PP719122 FG 2013	GGT G		ATA I			ACA T		ATA I			GCT A	ATA I				ATC I	ACA T	ATC I				ACC T	GAC D	ATC I		ACA T	GTA V				TCG S	GTC V	GCT A
	PP719124 FG 2013	GGT G		ATA I			ACA T		ATA I			GCT A	ATA I				ATC I	ACA T	ATC I				ACC T	GAC D	ATC I		ACA T	GTA V				TCG S	GTC V	GCT A
	PP719125 FG 2013	GGT G		ATA I			ACA T		ATA I			GCT A	ATA I				ATC I	ACA T	ATC I				ACC T	GAC D	ATC I		ACA T	GTA V				TCG S	GTC V	GCT A
	PP719123 FG 2013	GGT G		ATA I			ACA T		ATA I			GCT A	ATA I				ATC I	ACA T	ATC I				ACC T	GAC D	ATC I		ACA T	GTA V				TCG S	GTC V	GCT A
	PP719126 FG 2016	GGT G		ATA I			ACA T		ATA I			GCT A	ATA I				ATC I	ACA T	ATC I				ACC T	GAC D	ATC I		ACA T	GTA V				TCG S	GTC V	GCT A
	PP719130 FG 2019	GGT G		ATA I			ACA T		ATA I			GCT A	ATA I				ATC I	ACA T	ATC I				ACC T	GAC D	ATC I		ACT T	GTA V		GTT V		TCG S	GTC V	GCT A
	PP719127 FG 2019	GGT G		ATA I			ACA T		ATA I			GCT A	ATA I				ATC I	ACA T	ATC I				ACC T	GAC D	ATC I		ACT T	GTA V		GTT V		TCG S	GTC V	GCT A
	PP719138 FG 2019	GGT G		ATA I			ACA T		ATA I			GCT A	ATA I				ATC I	ACA T	ATC I				ACC T	GAC D	ATC I		ACT T	GTA V		GTT V		TCG S	GTC V	GCT A
	PP719136 FG 2019	GGT G		ATA I			ACA T		ATA I			GCT A	ATA I				ATC I	ACA T	ATC I				ACC T	GAC D	ATC I		ACT T	GTA V		GTT V		TCG S	GTC V	GCT A
	PP719131 FG 2019	GGT G		ATA I			ACA T		ATA I			GCT A	ATA I				ATC I	ACA T	ATC I				ACC T	GAC D	ATC I		ACT T	GTA V		GTT V		TCG S	GTC V	GCT A
	PP719137 FG 2019	GGT G		ATA I			ACA T		ATA I			GCT A	ATA I				ATC I	ACA T	ATC I				ACC T	GAC D	ATC I		ACT T	GTA V		GTT V		TCG S	GTC V	GCT A
	PP719128 FG 2019	GGT G		ATA I			ACA T		ATA I			GCT A	ATA I				ATC I	ACA T	ATC I				ACC T	GAC D	ATC I		ACT T	GTA V		GTT V		TCG S	GTC V	GCT A
	PP719129 FG 2019	GGT G		ATA I			ACA T		ATA I			GCT A	ATA I				ATC I	ACA T	ATC I				ACC T	GAC D	ATC I		ACT T	GTA V		GTT V		TCG S	GTC V	GCT A
	PP719132 FG 2019	GGT G		ATA I			ACA T		ATA I			GCT A	ATA I				ATC I	ACA T	ATC I				ACC T	GAC D	ATC I		ACT T	GTA V		GTT V		TCG S	GTC V	GCT A
	PP719135 FG 2019	GGT G		ATA I			ACA T		ATA I			GCT A	ATA I				ATC I	ACA T	ATC I				ACC T	GAC D	ATC I		ACT T	GTA V		GTT V		TCG S	GTC V	GCT A
	PP719134 FG 2019	GGT G		ATA I			ACA T		ATA I			GCT A	ATA I				ATC I	ACA T	ATC I				ACC T	GAC D	ATC I		ACT T	GTA V		GTT V		TCG S	GTC V	GCT A
	PP719133 FG 2019	GGT G		ATA I			ACA T		ATA I			GCT A	ATA I				ATC I	ACA T	ATC I				ACC T	GAC D	ATC I		ACT T	GTA V		GTT V		TCG S	GTC V	GCT A
Cosmopolitan Indian sub continent	PP719139 GLP 2020				AAC N	GCC A	ACA T	GCC A	ATA I	TAC Y	GTC V	GCC A	ATA I			GCA A		ACA T	ATT I	GTA V	AGT S	GTA V				GTC V			AGC S		GTC V	TCA S	GTC V
	OR229968 MTQ 2020				AAC N	GCC A	ACA T	GCC A	ATA I	TAC Y	GTC V	GCC A	ATA I			GCA A		ACA T	ATT I	GTA V	AGT S	GTA V				GTC V			AGC S		GTC V	TCA S	GTC V
	OR229969 MTQ 2020				AAC N	GCC A	ACA T	GCC A	ATA I	TAC Y	GTC V	GCC A	ATA I			GCA A		ACA T	ATT I	GTA V	AGT S	GTA V				GTC V			AGC S		GTC V	TCA S	GTC V
	OR229970 MTQ 2020				AAC N	GCC A	ACA T	GCC A	ATA I	TAC Y	GTC V	GCC A	ATA I			GCA A		ACA T	ATT I	GTA V	AGT S	GTA V				GTC V			AGC S		GTC V	TCA S	GTC V
	OR229959 GLP 2020				AAC N	GCC A	ACA T	GCC A	ATA I	TAC Y	GTC V	GCC A	ATA I			GCA A		ACA T	ATT I	GTA V	AGT S	GTA V				GTC V			AGC S		GTC V	TCA S	GTC V
	OR229966 MTQ 2020				AAC N	GCC A	ACA T	GCC A	ATA I	TAC Y	GTC V	GCC A	ATA I			GCA A		ACA T	ATT I	GTA V	AGT S	GTA V				GTC V			AGC S		GTC V	TCA S	GTC V
	OR229975 GLP 2019				AAC N	GCC A	ACA T	GCC A	ATA I	TAC Y	GTC V	GCC A	ATA I			GCA A		ACA T	ATT I	GTA V	AGT S	GTA V				GTC V			AGC S		GTC V	TCA S	GTC V
	OR229967 MTQ 2020				AAC N	GCC A	ACA T	GCC A	ATA I	TAC Y	GTC V	GCC A	ATA I			GCA A		ACA T	ATT I	GTA V	AGT S	GTA V				GTC V			AGC S		GTC V	TCA S	GTC V
	OR229962 GLP 2020				AAC N	GCC A	ACA T	GCC A	ATA I	TAC Y	GTC V	GCC A	ATA I			GCA A		ACA T	ATT I	GTA V	AGT S	GTA V				GTC V			AGC S		GTC V	TCA S	GTC V
	OR229972 MTQ 2020				AAC N	GCC A	ACA T	GCC A	ATA I	TAC Y	GTC V	GCC A	ATA I			GCA A		ACA T	ATT I	GTA V	AGT S	GTA V				GTC V			AGC S		GTC V	TCA S	GTC V
	OR229965 GLP 2020				AAC N	GCC A	ACA T	GCC A	ATA I	TAC Y	GTC V	GCC A	ATA I			GCA A		ACA T	ATT I	GTA V	AGT S	GTA V	ACU T			GTC V			AGC S		GTC V	TCA S	GTC V
	OR229973 GLP 2019				AAC N	GCC A	ACA T	GCC A	ATA I	TAC Y	GTC V	GCC A	ATA I			GCA A		ACA T	ATT I	GTA V	AGT S	GTA V				GTC V			AGC S		GTC V	TCA S	GTC V
	OR229958 GLP 2020				AAC N	GCC A	ACA T	GCC A	ATA I	TAC Y	GTC V	GCC A	ATA I			GCA A		ACA T	ATT I	GTA V	AGT S	GTA V				GTC V			AGC S		GTC V	TCA S	GTC V
	OR229964 GLP 2020				AAC N	GCC A	ACA T	GCC A	ATA I	TAC Y	GTC V	GCC A	ATA I			GCA A		ACA T	ATT I	GTA V	AGT S	GTA V				GTC V			AGC S		GTC V	TCA S	GTC V
	OR229963 GLP 2020				AAC N	GCC A	ACA T	GCC A	ATA I	TAC Y	GTC V	GCC A	ATA I			GCA A		ACA T	ATT I	GTA V	AGT S	GTA V				GTC V	GUG V		AGC S		GTC V	TCA S	GTC V
	OR229971 MTQ 2020				AAC N	GCC A	ACA T	GCC A	ATA I	TAC Y	GTC V	GCC A	ATA I			GCA A		ACA T	ATT I	GTA V	AGT S	GTA V				GTC V			AGC S		GTC V	TCA S	GTC V
	OR229976 GLP 2019				AAC N	GCC A	ACA T	GCC A	ATA I	TAC Y	GTC V	GCC A	ATA I			GCA A		ACA T	ATT I	GTA V	AGT S	GTA V				GTC V			AGC S		GTC V	TCA S	GTC V
	OR229960 GLP 2020				AAC N	GCC A	ACA T	GCC A	ATA I	TAC Y	GTC V	GCC A	ATA I			GCA A		ACA T	ATT I	GTA V	AGC S	GTA V			CTT L	GTC V			AGC S		GTC V	TCA S	GTC V
Other Cosmopolitan	PP719143 GLP 2022		AAC N		AAT N	GCC A	ACA T	GCA A	ATA I		GTT V	GCT A	ATA I	GTA V	CAT H	GCA A		ACA T	ATC I		AAT N	GTA V				GTC V			AGC S		GTC V	TCA S	GTC V
	PP719140 GLP 2022		AAC N		AAT N	GCC A	ACA T	GCA A	ATA I		GTT V	GCT A	ATA I	GTA V	CAT H	GCA A		ACA T	ATC I		AAT N	GTA V				GTC V			AGC S		GTC V	TCA S	GTC V
	PP719141 MTQ 2022		AAC N		AAT N	GCC A	ACA T	GCA A	ATA I		GTT V	GCT A	ATA I	GTA V	CAT H	GCA A		ACA T	ATC I		AAT N	GTA V				GTC V			AGC S		GTC V	TCA S	GTC V
	PP719142 GLP 2022		AAC N		AAT N	GCC A	ACA T	GCA A	ATA I		GTT V	GCT A	ATA I	GTA V	CAT H	GCA A		ACA T	ATC I		AAT N	GTA V				GTC V			AGC S		GTC V	TCA S	GTC V
	PP510618 MTQ 2023		AAC N		AAT N	GCC A	ACA T	GCA A	ATA I		GTT V	GCT A	ATA I	GTA V	CAT H	GCA A		ACA T	ATC I		AAT N	GTA V				GTC V			AGC S		GTC V	TCA S	GTC V
	PP510617 FG 2023		AAC N		AAT N	GCC A	ACA T	GCA A	ATA I		GTT V	GCT A	ATA I	GTA V	CAT H	GCA A		ACA T	ATC I		AAT N	GTA V				GTC V			AGC S		GTC V	TCA S	GTC V
	PP510623 MTQ 2023		AAC N		AAT N	GCC A	ACA T	GCA A	ATA I		GTT V	GCT A	ATA I	GTA V	CAT H	GCA A		ACA T	ATC I		AAT N	GTA V				GTC V			AGC S		GTC V	TCA S	GTC V
	PP719171 FG 2023		AAC N		AAT N	GCC A	ACA T	GCA A	ATA I		GTT V	GCT A	ATA I	GTA V	CAT H	GCA A		ACA T	ATC I		AAT N	GTA V				GTC V			AGC S		GTC V	TCA S	GTC V
	PP719155 SB 2023		AAC N		AAT N	GCC A	ACA T	GCA A	ATA I		GTT V	GCT A	ATA I	GTA V	CAT H	GCA A		ACA T	ATC I		AAT N	GTA V				GTC V			AGC S		GTC V	TCA S	GTC V
	PP719152 FG 2023		AAC N		AAT N	GCC A	ACA T	GCA A	ATA I		GTT V	GCT A	ATA I	GTA V	CAT H	GCA A		ACA T	ATC I		AAT N	GTA V				GTC V			AGC S		GTC V	TCA S	GTC V
	PP719161 GLP 2023	GGT G	AAC N		AAT N	GCC A	ACA T	GCA A	ATA I		GTT V	GCT A	ATA I	GTA V	CAT H	GCA A		ACA T	ATC I		AAT N	GTA V				GTC V			AGC S		GTC V	TCA S	GTC V
	PP510625 MTQ 2023		AAC N		AAT N	GCC A	ACA T	GCA A	ATA I		GTT V	GCT A	ATA I	GTA V	CAT H	GCA A		ACA T	ATC I		AAT N	GTA V				GTC V			AGC S		GTC V	TCA S	GTC V
	PP719176 FG 2023		AAC N		AAT N	GCC A	ACA T	GCA A	ATA I		GTT V	GCT A	ATA I	GTA V	CAT H	GCA A		ACA T	ATC I		AAT N	GTA V				GTC V			AGC S		GTC V	TCA S	GTC V
	PP510621 FG 2023		AAC N		AAT N	GCC A	ACA T	GCA A	ATA I		GTT V	GCT A	ATA I	GTA V	CAT H	GCA A		ACA T	ATC I		AAT N	GTA V				GTC V			AGC S		GTC V	TCA S	GTC V
	PP719163 GLP 2023		AAC N		AAT N	GCC A	ACA T	GCA A	ATA I		GTT V	GCT A	ATA I	GTA V	CAT H	GCA A		ACA T	ATC I		AAT N	GTA V				GTC V			AGC S		GTC V	TCA S	GTC V
	PP719145 FG 2023		AAC N		AAT N	GCC A	ACA T	GCA A	ATA I		GTT V	GCT A	ATA I	GTA V	CAT H	GCA A		ACA T	ATC I		AAT N	GTA V				GTC V			AGC S		GTC V	TCA S	GTC V
	PP719148 FG 2023		AAC N		AAT N	GCC A	ACA T	GCA A	ATA I		GTT V	GCT A	ATA I	GTA V	CAT H	GCA A		ACA T	ATC I		AAT N	GTA V				GTC V			AGC S		GTC V	TCA S	GTC V
	PP719169 FG 2023		AAC N		AAT N	GCC A	ACA T	GCA A	ATA I		GTT V	GCT A	ATA I	GTA V	CAT H	GCA A		ACA T	ATC I		AAT N	GTA V				GTC V			AGC S		GTC V	TCA S	GTC V
	PP719172 FG 2023		AAC N		AAT N	GCC A	ACA T	GCA A	ATA I		GTT V	GCT A	ATA I	GTA V	CAT H	GCA A		ACA T	ATC I		AAT N	GTA V				GTC V			AGC S		GTC V	TCA S	GTC V
	PP719144 FG 2023		AAC N		AAT N	GCC A	ACA T	GCA A	ATA I		GTT V	GCT A	ATA I	GTA V	CAT H	GCA A		ACA T	ATC I		AAT N	GTA V				GTC V			AGC S		GTC V	TCA S	GTC V
	PP719173 FG 2023		AAC N		AAT N	GCC A	ACA T	GCA A	ATA I		GTT V	GCT A	ATA I	GTA V	CAT H	GCA A		ACA T	ATC I		AAT N	GTA V				GTC V			AGC S		GTC V	TCA S	GTC V
	PP719162 GLP 2023	GGT G	AAC N		AAT N	GCC A	ACA T	GCA A	ATA I		GTT V	GCT A	ATA I	GTA V	CAT H	GCA A		ACA T	ATC I		AAT N	GTA V				GTC V			AGC S		GTC V	TCA S	GTC V
	PP719150 FG 2023		AAC N		AAT N	GCC A	ACA T	GCA A	ATA I		GTT V	GCT A	ATA I	GTA V	CAT H	GCA A		ACA T	ATC I		AAT N	GTA V				GTC V			AGC S		GTC V	TCA S	GTC V
	PP719170 FG 2023		AAC N		AAT N	GCC A	ACA T	GCA A	ATA I		GTT V	GCT A	ATA I	GTA V	CAT H	GCA A		ACA T	ATC I		AAT N	GTA V				GTC V			AGC S		GTC V	TCA S	GTC V
	PP719175 FG 2023		AAC N		AAT N	GCC A	ACA T	GCA A	ATA I		GTT V	GCT A	ATA I	GTA V	CAT H	GCA A		ACA T	ATC I		AAT N	GTA V				GTC V			AGC S		GTC V	TCA S	GTC V
	PP719168 FG 2023		AAC N		AAT N	GCC A	ACA T	GCA A	ATA I		GTT V	GCT A	ATA I	GTA V	CAT H	GCA A		ACA T	ATC I		AAT N	GTA V				GTC V			AGC S		GTC V	TCA S	GTC V
	PP719174 FG 2023		AAC N		AAT N	GCC A	ACA T	GCA A	ATA I		GTT V	GCT A	ATA I	GTA V	CAT H	GCA A		ACA T	ATC I		AAT N	GTA V				GTC V			AGC S		GTC V	TCA S	GTC V
	PP719166 GLP 2023		AAC N		AAT N	GCC A	ACA T	GCA A	ATA I		GTT V	GCT A	ATA I	GTA V	CAT H	GCA A		ACA T	ATC I		AAT N	GTA V				GTC V			AGC S		GTC V	TCA S	GTC V
	PP719167 GLP 2023		AAC N		AAT N	GCC A	ACA T	GCA A	ATA I		GTT V	GCT A	ATA I	GTA V	CAT H	GCA A		ACA T	ATC I		AAT N	GTA V				GTC V			AGC S		GTC V	TCA S	GTC V
	PP719149 MTQ 2023		AAC N		AAT N	GCC A	ACA T	GCA A	ATA I		GTT V	GCT A	ATA I	GTA V	CAT H	GCA A		ACA T	ATC I		AAT N	GTA V				GTC V			AGC S		GTC V	TCA S	GTC V
	PP719153 FG 2023		AAC N		AAT N	GCC A	ACA T	GCA A	ATA I		GTT V	GCT A	ATA I	GTA V	CAT H	GCA A		ACA T	ATC I		AAT N	GTA V				GTC V			AGC S		GTC V	TCA S	GTC V
	PP719164 FG 2023		AAC N		AAT N	GCC A	ACA T	GCA A	ATA I		GTT V	GCT A	ATA I	GTA V	CAT H	GCA A		ACA T	ATC I		AAT N	GTA V				GTC V			AGC S		GTC V	TCA S	GTC V
	PP510620 FG 2023		AAC N		AAT N	GCC A	ACA T	GCA A	ATA I		GTT V	GCT A	ATA I	GTA V	CAT H	GCA A		ACA T	ATC I		AAT N	GTA V				GTC V	ACG T		AGC S		GTC V	TCA S	GTC V
	PP510619 FG 2023		AAC N		AAT N	GCC A	ACA T	GCA A	ATA I		GTT V	GCT A	ATA I	GTA V	CAT H	GCA A		ACA T	ATC I		AAT N	GTA V				GTC V			AGC S		GTC V	TCA S	GTC V
	PP719159 SM 2023		AAC N		AAT N	GCC A	ACA T	GCA A	ATA I		GTT V	GCT A	ATA I	GTA V	CAC H	GCA A		ACA T	ATC I		AAT N	GTA V				GTC V			AGC S		GTC V	TCA S	GTC V
	PP719151 FG 2023		AAC N		AAT N	GCC A	ACA T	GCA A	ATA I		GTT V	GCT A	ATA I	GTA V	CAT H	GCA A		ACA T	ATC I		AAT N	GTA V				GTC V			AGC S		GTC V	TCA S	GTC V
	PP719160 SM 2023		AAC N		AAT N	GCC A	ACA T	GCA A	ATA I		GTT V	GCT A	ATA I	GTA V	CAT H	GCA A		ACA T	ATC I		AAT N	GTA V				GTC V			AGC S		GTC V	TCA S	GTC V
	PP719158 SM 2023		AAC N		AAT N	GCC A	ACA T	GCA A	ATA I		GTT V	GCT A	ATA I	GTA V	CAT H	GCA A		ACA T	ATC I		AAT N	GTA V				GTC V			AGC S		GTC V	TCA S	GTC V
	PP719156 SB 2023		AAC N		AAT N	GCC A	ACA T	GCA A	ATA I		GTT V	GCT A	ATA I	GTA V	CAT H	GCA A		ACA T	ATC I		AAT N	GTA V				GTC V			AGC S		GTC V	TCA S	GTC V
	PP719157 SB 2023		AAC N		AAT N	GCC A	ACA T	GCA A	ATA I		GTT V	GCT A	ATA I	GTA V	CAT H	GCA A		ACA T	ATC I		AAT N	GTA V				GTC V			AGC S		GTC V	TCA S	GTC V
	PP719146 FG 2023		AAC N		AAT N	GCC A	ACA T	GCA A	ATA I		GTT V	GCT A	ATA I	GTA V	CAT H	GCA A		ACA T	ATC I		AAT N	GTA V				GTC V			AGC S		GTC V	TCA S	GTC V
	PP510622 MTQ 2023		AAC N		AAT N	GCC A	ACA T	GCA A	ATA I		GTT V	GCT A	ATA I	GTA V	CAT H	GCA A		ACA T	ATC I		AAT N	GTA V				GTC V			AGC S		GTC V	TCA S	GTC V
	PP510624 FG 2023		AAC N		AAT N	GCC A	ACA T	GCA A	ATA I		GTT V	GCT A	ATA I	GTA V	CAT H	GCA A		ACA T	ATC I		AAT N	GTA V				GTC V			AGC S		GTC V	TCA S	GTC V
	PP719165 GLP 2023		AAC N		AAT N	GCC A	ACA T	GCA A	ATA I		GTT V	GCT A	ATA I	GTA V	CAT H	GCA A		ACA T	ATC I		AAT N	GTA V				GTC V			AGC S		GTC V	TCA S	GTC V
	PP719154 FG 2023		AAC N		AAT N	GCC A	ACA T	GCA A	ATA I		GTT V	GCT A	ATA I	GTA V	CAT H	GCA A		ACA T	ATC I		AAT N	GTA V				GTC V			AGC S		GTC V	TCA S	GTC V
	PP719147 FG 2023		AAC N		AAT N	GCC A	ACA T	GCA A	ATA I		GTT V	GCT A	ATA I	GTA V	CAT H	GCA A		ACA T	ATC I		AAT N	GTA V				GTC V			AGC S		GTC V	TCA S	GTC V
	PP719182 FG 2024		AAC N		AAT N	GCC A	ACA T	GCA A	ATA I		GTT V	GCT A	ATA I	GTA V	CAT H	GCA A		ACA T	ATC I		AAT N	GTA V				GTC V			AGC S		GTC V	TCA S	GTC V
	PP719180 FG 2024		AAC N		AAT N	GCC A	ACA T	GCA A	ATA I		GTT V	GCT A	ATA I	GTA V	CAT H	GCA A		ACA T	ATC I		AAT N	GTA V				GTC V			AGC S		GTC V	TCA S	GTC V
	PP719183 FG 2024		AAC N		AAT N	GCC A	ACA T	GCA A	ATA I		GTT V	GCT A	ATA I	GTA V	CAT H	GCA A		ACA T	ATC I		AAT N	GTA V				GTC V			AGC S		GTC V	TCA S	GTC V
	PP719186 FG 2024		AAC N		AAT N	GCC A	ACA T	GCA A	ATA I		GTT V	GCT A	ATA I	GTA V	CAT H	GCA A		ACA T	ATC I		AAT N	GTA V				GTC V			AGC S		GTC V	TCA S	GTC V
	PP719179 FG 2024		AAC N		AAT N	GCC A	ACA T	GCA A	ATA I		GTT V	GCT A	ATA I	GTA V	CAT H	GCA A		ACA T	ATC I		AAT N	GTA V				GTC V			AGC S		GTC V	TCA S	GTC V
	PP719184 FG 2024		AAC N		AAT N	GCC A	ACA T	GCA A	ATA I		GTT V	GCT A	ATA I	GTA V	CAT H	GCA A		ACA T	ATC I		AAT N	GTA V				GTC V			AGC S		GTC V	TCA S	GTC V
	PP719181 FG 2024		AAC N		AAT N	GCC A	ACA T	GCA A	ATA I		GTT V	GCT A	ATA I	GTA V	CAT H	GCA A		ACA T	ATC I		AAT N	GTA V				GTC V			AGC S		GTC V	TCA S	GTC V
	PP719177 FG 2024		AAC N		AAT N	GCC A	ACA T	GCA A	ATA I		GTT V	GCT A	ATA I	GTA V	CAT H	GCA A		ACA T	ATC I		AAT N	GTA V				GTC V			AGC S		GTC V	TCA S	GTC V
	PP719185 FG 2024		AAC N		AAT N	GCC A	ACA T	GCA A	ATA I		GTT V	GCT A	ATA I	GTA V	CAT H	GCA A		ACA T	ATC I		AAT N	GTA V				GTC V			AGC S		GTC V	TCA S	GTC V
	PP719178 FG 2024		AAC N		AAT N	GCC A	ACA T	GCA A	ATA I		GTT V	GCT A	ATA I	GTA V	CAT H	GCA A		ACA T	ATC I		AAT N	GTA V				GTC V			AGC S		GTC V	TCA S	GTC V
